# Supplementary material for: The Application of Metabolomics in Frailty: Trends, Challenges, and Future Directions
Source: Metabolites. 2026 May 31;16(6):380. doi: 10.3390/metabo16060380 (PMC13302862; doi:10.3390/metabo16060380)
Supplement: Supplementary file 1 [file metabolites-16-00380-s001.zip]

Archive with 2 entries (2 files):
- Supplementary Material-Table S2.pdf
- Supplementary Materials-Table S1.pdf
